# Supplementary material for: Strong phylogenetic inertia on genome size and transposable element content among 26 species of flies
Source: Biol Lett. 2016 Aug;12(8):20160407. doi: 10.1098/rsbl.2016.0407 (PMC5014035; doi:10.1098/rsbl.2016.0407)
Supplement: Datasets details [file rsbl20160407supp1.xlsx]

## Sheet: Sheet1
species	taxonomic classification	PAIRED	sample ID	sample details	complementary information	run ID	SRA link	genome size (Mb)*	reference for c-value estimate
D. americana	Drosophila; Drosophila; virilis group	yes	SAMEA3481716	D. americana H5 strain 280bp insert		ERR957820	http://www.ncbi.nlm.nih.gov/sra/ERX1035147%5Baccn%5D	274	Bosco, G., P. Campbell, J.T. Leiva-Neto, and T.A. Markow (2007). Analysis of Drosophila species genome size and satellite DNA content reveals significant differences among strains as well as between species. Genetics 177: 1277-1290.
D. ananassae	Drosophila; Sophophora; melanogaster group; ananassae subgroup; ananassae species complex	yes	SAMN00990120	Whole Genome Sequencing of Drosophila ananassae	Drosophila ananassae 14024-0371.13	SRR491673	http://www.ncbi.nlm.nih.gov/sra/?term=SRR491673	186	Gregory, T.R. and J.S. Johnston (2008). Genome size diversity in the family Drosophilidae. Heredity 101: 228-238.
D. biarmipes	Drosophila; Sophophora; melanogaster group; suzukii subgroup	yes	SAMN00714466	Genomic sequencing of Drosophila biarmipes		SRR345536	http://www.ncbi.nlm.nih.gov/sra/SRX097584%5Baccn%5D	196	Gregory, T.R. and J.S. Johnston (2008). Genome size diversity in the family Drosophilidae. Heredity 101: 228-238.
D. bipectinata	Drosophila; Sophophora; melanogaster group; ananassae subgroup; bipectinata species complex	yes	SAMN00714473	Genomic sequencing of Drosophila bipectinata		SRR345542	http://www.ncbi.nlm.nih.gov/sra/SRX097590%5Baccn%5D	196	Gregory, T.R. and J.S. Johnston (2008). Genome size diversity in the family Drosophilidae. Heredity 101: 228-238.
D. busckii	Drosophila; Dorsilopha	yes	SAMN01999148	D. busckii female DNA		SRR826809	http://www.ncbi.nlm.nih.gov/sra/SRX265055%5Baccn%5D	196	Bosco, G., P. Campbell, J.T. Leiva-Neto, and T.A. Markow (2007). Analysis of Drosophila species genome size and satellite DNA content reveals significant differences among strains as well as between species. Genetics 177: 1277-1290.
D. elegans	Drosophila; Sophophora; melanogaster group; elegans subgroup	yes	SAMN00715014	Genomic sequencing of Drosophila elegans		SRR345540	http://www.ncbi.nlm.nih.gov/sra/SRX097588%5Baccn%5D	196	Gregory, T.R. and J.S. Johnston (2008). Genome size diversity in the family Drosophilidae. Heredity 101: 228-238.
D. erecta	Drosophila; Sophophora; melanogaster group; melanogaster subgroup	yes	SAMN03485798	Drosophila erecta light female from Gabon	Drosophila erecta light strain C3	SRR1977503	http://www.ncbi.nlm.nih.gov/sra/SRX997423%5Baccn%5D	156	Gregory, T.R. and J.S. Johnston (2008). Genome size diversity in the family Drosophilidae. Heredity 101: 228-238.
D. eugracilis	Drosophila; Sophophora; melanogaster group; eugracilis subgroup	yes	SAMN00715289	Genomic sequencing of Drosophila eugracilis		SRR345543	http://www.ncbi.nlm.nih.gov/sra/SRX097591%5Baccn%5D	225	Gregory, T.R. and J.S. Johnston (2008). Genome size diversity in the family Drosophilidae. Heredity 101: 228-238.
D. ficusphila	Drosophila; Sophophora; melanogaster group; ficusphila subgroup	yes	SAMN00715126	Genomic sequencing of Drosophila ficusphila		SRR345541	http://www.ncbi.nlm.nih.gov/sra/SRX097589%5Baccn%5D	186	Gregory, T.R. and J.S. Johnston (2008). Genome size diversity in the family Drosophilidae. Heredity 101: 228-238.
D. kikkawai	Drosophila; Sophophora; melanogaster group; montium subgroup	yes	SAMN00715127	Genomic sequencing of Drosophila kikkawai		SRR345537	http://www.ncbi.nlm.nih.gov/sra/SRX097585%5Baccn%5D	205	Gregory, T.R. and J.S. Johnston (2008). Genome size diversity in the family Drosophilidae. Heredity 101: 228-238.
D. lowei	Drosophila; Sophophora; obscura group; pseudoobscura subgroup	yes	SAMN00709024	Drosophila lowei		SRR330416	http://www.ncbi.nlm.nih.gov/sra/SRR330416/	NA
D. malerkotliana	Drosophila; Sophophora; melanogaster group; ananassae subgroup; bipectinata species complex	yes	SAMN01921701	Drosophila malerkotliana malerkotliana genome sequencing		SRR729214	http://www.ncbi.nlm.nih.gov/sra/SRX237739%5Baccn%5D	196	Gregory, T.R. and J.S. Johnston (2008). Genome size diversity in the family Drosophilidae. Heredity 101: 228-238.
D. mauritiana	Drosophila; Sophophora; melanogaster group; melanogaster subgroup	yes	SAMN01164165	Drosophila mauritiana Pool-Seq of 107 isofemale lines		SRR567550	http://www.ncbi.nlm.nih.gov/sra/?term=SRR567550	147	Gregory, T.R. and J.S. Johnston (2008). Genome size diversity in the family Drosophilidae. Heredity 101: 228-238.
D. melanogaster	Drosophila; Sophophora; melanogaster group; melanogaster subgroup	yes	SAMEA3176958	Haddrill Ghana 18 – GH18	Whole genome shotgun sequences of DNA extracted from 25 females from an isofemale line collected in Accra, Ghana (2010)	ERR706013	http://www.ncbi.nlm.nih.gov/sra/?term=ERR706013	176	Gregory, T.R. and J.S. Johnston (2008). Genome size diversity in the family Drosophilidae. Heredity 101: 228-238.
D. miranda	Drosophila; Sophophora; obscura group; pseudoobscura subgroup	yes	SAMN00759056	Drosophila miranda MSH22 female		SRR364797	http://www.ncbi.nlm.nih.gov/sra/SRX105955%5Baccn%5D	176	Gregory, T.R. and J.S. Johnston (2008). Genome size diversity in the family Drosophilidae. Heredity 101: 228-238.
D. mojavensis	Drosophila; Drosophila; repleta group; mulleri subgroup; mojavensis species complex	yes	SAMN03430663	Drosophila mojavensissonorensis		SRR2005136	http://www.ncbi.nlm.nih.gov/sra/SRX960735%5Baccn%5D	166	Gregory, T.R. and J.S. Johnston (2008). Genome size diversity in the family Drosophilidae. Heredity 101: 228-238.
D. persimilis	Drosophila; Sophophora; obscura group; pseudoobscura subgroup	yes	SAMN00709028	Drosophila persimilis-Santa Cruz Island female		SRR330426	http://www.ncbi.nlm.nih.gov/sra/?term=SRR330426	176	Gregory, T.R. and J.S. Johnston (2008). Genome size diversity in the family Drosophilidae. Heredity 101: 228-238.
D. pseudoobscura	Drosophila; Sophophora; obscura group; pseudoobscura subgroup	yes	SAMN00709025	Drosophila pseudoobscura bogotana-TORO		SRR330423	http://www.ncbi.nlm.nih.gov/sra/?term=SRR330423	156	Gregory, T.R. and J.S. Johnston (2008). Genome size diversity in the family Drosophilidae. Heredity 101: 228-238.
D. rhopaloa	Drosophila; Sophophora; melanogaster group; rhopaloa subgroup	yes	SAMN00715129	Genomic sequencing of Drosophila rhopaloa		SRR345538	http://www.ncbi.nlm.nih.gov/sra/SRX097586%5Baccn%5D	NA
D. santomea	Drosophila; Sophophora; melanogaster group; melanogaster subgroup	no	SAMN03295664	Drosophila santomea Qiuja630.39	single female fly	SRR1774234	http://www.ncbi.nlm.nih.gov/sra/SRX854068%5Baccn%5D	156	Boulesteix, M., M. Weiss, and C. Biemont (2005). Differences in genome size between closely related species: the Drosophila melanogaster species subgroup. Molecular Biology and Evolution 23: 162-167.
D. sechellia	Drosophila; Sophophora; melanogaster group; melanogaster subgroup	yes	SAMN02179240	Adult Female Drosophila Sechellia	Drosophila sechellia whole fly adult female genomic DNA sample	SRR869587	http://www.ncbi.nlm.nih.gov/sra/SRX287396%5Baccn%5D	166	Gregory, T.R. and J.S. Johnston (2008). Genome size diversity in the family Drosophilidae. Heredity 101: 228-238.
D. simulans	Drosophila; Sophophora; melanogaster group; melanogaster subgroup	yes	SAMN01758794	D. simulans Africa paired-end sequencing 2x101 bp	Drosophila simulans Africa Pool-Seq	SRR2036958	http://www.ncbi.nlm.nih.gov/sra/SRX191934%5Baccn%5D	147	Gregory, T.R. and J.S. Johnston (2008). Genome size diversity in the family Drosophilidae. Heredity 101: 228-238.
D. suzukii	Drosophila; Sophophora; melanogaster group; suzukii subgroup	yes	SAMEA1573055	Whole Genome Sequencing of Drosophila suzukii	isolation source: Val Sugana, Trentino. F5 inbred line of wild parents	ERR188909	www.ncbi.nlm.nih.gov/sra/ERX163599[accn]	313	this study, from metodology detailed in Romero-Soriano, V., Burlet, N., Vela, D., Fontdevila, A., Vieira, C. & Guerreiro, M. P. G. 2016 Drosophila females undergo genome expansion after interspecific hybridization. Genome Biol. Evol. 8, 556–561. (doi:10.1093/gbe/evw024)
D. takahashii	Drosophila; Sophophora; melanogaster group; takahashii subgroup	yes	SAMN00715130	Genomic sequencing of Drosophila takahashii		SRR345539	http://www.ncbi.nlm.nih.gov/sra/SRX097587%5Baccn%5D	196	Gregory, T.R. and J.S. Johnston (2008). Genome size diversity in the family Drosophilidae. Heredity 101: 228-238.
D. virilis	Drosophila; Drosophila; virilis group	yes	SAMN02951667	Drosophila virilis Strain 160		SRR1536176	http://www.ncbi.nlm.nih.gov/sra/SRX669289%5Baccn%5D	333	Gregory, T.R. and J.S. Johnston (2008). Genome size diversity in the family Drosophilidae. Heredity 101: 228-238.
D. yakuba	Drosophila; Sophophora; melanogaster group; melanogaster subgroup	yes	SAMN02358300	General Sample for Drosophila yakuba- Line NY141		NY141	fastq provided by K. Thornton	166	Gregory, T.R. and J.S. Johnston (2008). Genome size diversity in the family Drosophilidae. Heredity 101: 228-238.
*genome size was estimated in multiplying by 978 the DNA content in picograms estimated by flow cytometry (collected from Animal Genome Size database or estimated in the lab for D. suzukii). Indeed, one picogram corresponds to 978 megabases, according to Dolezel J, Bartoš J, Voglmayr H, Greilhuber J; Bartos; Voglmayr; Greilhuber (2003). "Nuclear DNA content and genome size of trout and human". Cy…
